# Supplementary material for: A data set with kinematic and ground reaction forces of human balance
Source: PeerJ. 2017 Jul 27;5:e3626. doi: 10.7717/peerj.3626 (PMC5534162; doi:10.7717/peerj.3626)
Supplement: Supplemental Information 2 [file peerj-05-3626-s002.zip]

Archive with 3 entries (3 files):
- PostureDataset.ipynb
- hyperellipsoid.py
- psd.py
