# Supplementary material for: A data set with kinematic and ground reaction forces of human balance
Source: PeerJ. 2017 Jul 27;5:e3626. doi: 10.7717/peerj.3626 (PMC5534162; doi:10.7717/peerj.3626)
Supplement: Supplemental Information 2 [file peerj-05-3626-s002.zip › PostureDataset.ipynb]

# %% [markdown]
# Exploration of the data set with human balance and posture evaluations

Marcos Duarte

# %% [markdown]
Here is an exploration of the data set with human balance and posture evaluations of 49 subjects (27 young subjects and 22 elderly subjects, older than 60 years old).  
The data is available at Figshare, DOI: [10.6084/m9.figshare.4525082](https://dx.doi.org/10.6084/m9.figshare.4525082).  
All the subjects stood still in four different conditions where vision and the standing surface were manipulated: on a rigid surface with eyes open; on a rigid surface with eyes closed; on an unstable surface with eyes open; on an unstable surface with eyes closed.  
The subjects had their balance and posture evaluated by a dual force platform setup (one force plate under each foot) and a motion capture system to quantify the whole body 3D kinematics.  

See the companion website of the data set (http://demotu.org/datasets/) for more information.

# %% [markdown]
## Python libraries

First, let's import the necessary Python libraries and configure the environment:

# %% [code]
import numpy as np
from scipy.signal import butter, filtfilt
import pandas as pd
import matplotlib
import matplotlib.pyplot as plt
import matplotlib.gridspec as gridspec
%matplotlib inline
import seaborn as sns
sns.set_context("notebook", font_scale=1.3,
                rc={'lines.linewidth': 1.5, 'lines.markersize': 14, 'axes.titlesize': 'x-large'})
matplotlib.rc('legend', numpoints=1, fontsize=14)
import glob
import sys, os
# IPython widgets:
from IPython.display import display
import ipywidgets
from ipywidgets import FloatProgress, interactive

# %% [markdown]
Versions of the Python libraries used:

# %% [code]
#!pip install version_information
%load_ext version_information
%version_information numpy, scipy, pandas, matplotlib, seaborn

# %% [markdown]
## Meta data

The file `PDSinfo.txt` contains meta data about the subjects and the experimental trials. The file has a header plus 588 rows per 29 columns (there are 12 rows for each of the 49 subjects).   
Let's use the power of the [pandas](http://pandas.pydata.org/) library to load and explore the meta data:

# %% [code]
# local directory:
path2 = r'./'
# GitHub URL:
# path2 = 'https://raw.githubusercontent.com/demotu/datasets/master/PDS/data/'
fname = os.path.join(path2, 'PDSinfo.txt')
PDSinfo = pd.read_csv(fname, sep='\t', header=0, index_col=None, engine='c', encoding='utf-8')
print(fname)
print("Information of %s subjects loaded (%s rows, %s columns)."
      %(len(pd.unique(PDSinfo.Subject)), PDSinfo.shape[0], PDSinfo.shape[1]))

# %% [markdown]
Here are the first 12 rows and first 10 columns of meta data:

# %% [code]
PDSinfo.iloc[:12, :10]

# %% [markdown]
To analyze the subjects' characteristics we can drop the additional rows for each subject:

# %% [code]
info = PDSinfo.drop_duplicates(subset='Subject', inplace=False)
info.head()

# %% [markdown]
## Age group and gender

Here are the number of subjetcs in the data set by age group and gender:

# %% [code]
display(info[['Subject', 'AgeGroup', 'Gender']].groupby(['AgeGroup', 'Gender']).count())

# %% [markdown]
## Disability

Of the 49 subjects (27 young adults and 22 elderly adults), 7 of them were classified as a person with disability:

# %% [code]
display(info[['Subject', 'AgeGroup', 'Disability', 'Illness']].groupby(['AgeGroup', 'Disability', 'Illness']).count())

# %% [markdown]
Because there were more disabilities in the older group, 6 vs. 1, or you are looking for reference data on balance by healthy people, the data of these seven subjects can be excluded with the folloing command (uncomment the code below):

# %% [code]
#info = info.ix[info.Disability=='No']
#print('Number of subjects without disability: %s' %len(info.Subject))

# %% [markdown]
## Age, height,  mass, and BMI

The corresponding mean and range (minimum and maximum) values for age, height, mass, and BMI are:

# %% [code]
pd.set_option('precision', 2)
print('Age, height, mass, and BMI values across subjects per age group (mean and range):')
info.groupby(['AgeGroup'])['Age', 'Height', 'Mass', 'BMI'].agg([np.mean, np.min, np.max])

# %% [markdown]
Let's visualize the age, weight, height, and BMI values by gender of the subjects:

# %% [code]
sns.pairplot(info[['Age', 'Gender', 'Height', 'Mass', 'BMI']], hue='Gender',
             size=2.5, aspect=1.2, plot_kws={'s':60})
plt.show()

# %% [markdown]
## COP and COG displacements

Let's load the force plate and kinematics data of one subject:

# %% [code]
fname_grf = os.path.join(path2, PDSinfo.Trial[150] + 'grf' + '.txt') 
fname_mkr = os.path.join(path2, PDSinfo.Trial[150] + 'mkr' + '.txt')
grf = pd.read_csv(fname_grf, delimiter='\t', header=0, engine='c')
mkr = pd.read_csv(fname_mkr, delimiter='\t', header=0, engine='c')
print(fname_grf, grf.shape)
print(fname_mkr, mkr.shape)

# %% [markdown]
Here are plots of the center of pressure (COP) data (from each force plate and the resultant COP):

# %% [code]
def cop_plot(grf):
    plt.figure(figsize=(12, 8))

    gs0 = gridspec.GridSpec(1, 1)
    gs0.update(bottom=0.77, top=0.96)
    ax0 = plt.subplot(gs0[0])
    ax0.plot(grf['LCOP_Z']*100, grf['LCOP_X']*100, 'r', label='Left')
    ax0.plot(grf['RCOP_Z']*100, grf['RCOP_X']*100, 'b', label='Right')
    ax0.plot(grf['COPNET_Z']*100, grf['COPNET_X']*100, 'k', label='NET')
    #ax0.set_ylim([np.min(grf['COPNET_X'])*100-1, np.max(grf['COPNET_X'])*100+1])
    ax0.margins(0.05)
    ax0.set_xlabel('COP ml [cm]')
    ax0.set_ylabel('COP ap [cm]')
    ax0.locator_params(axis='y', nbins=4)
    ax0.yaxis.set_label_coords(-.05, 0.5)
    ax0.legend(fontsize=14, bbox_to_anchor=(0.65, 1), loc=2, borderaxespad=0., framealpha=.5)
    #ax0.legend(fontsize=14, loc='best', framealpha=.5)
    ax0.text(0.005, 0.8, 'A', transform=ax0.transAxes, fontsize=18)

    gs1 = gridspec.GridSpec(3, 2)
    gs1.update(bottom=0.04, top=0.68, hspace=0.08, wspace=0.15)
    ax1 = plt.subplot(gs1[0,0])
    ax1.plot(grf['Time'], grf['LCOP_X']*100, 'r', linewidth=1.0, label='ap')
    ax1.margins(y=0.1)
    ax1.set_xlim([0, 60])
    ax1.set_xlabel('')
    ax1.set_xticklabels('')
    ax1.set_ylabel('LCOP [cm]')
    ax1.locator_params(axis='y', nbins=3)
    ax1.yaxis.set_label_coords(-.1, 0.5)
    ax1.legend(fontsize=14, loc='lower left', framealpha=.5)
    ax1.text(0.01, 0.8, 'B', transform=ax1.transAxes, fontsize=18)
    
    ax2 = plt.subplot(gs1[0,1])
    ax2.plot(grf['Time'], grf['LCOP_Z']*100, 'r', linewidth=1.0, label='ml')
    ax2.margins(y=0.1)
    ax2.set_xlim([0, 60])
    ax2.set_xlabel('')
    ax2.set_xticklabels('')
    ax2.locator_params(axis='y', nbins=3)
    ax2.legend(fontsize=14, loc='lower left', framealpha=.5)
    ax2.text(0.01, 0.8, 'C', transform=ax2.transAxes, fontsize=18)
    
    ax3 = plt.subplot(gs1[1,0])
    ax3.plot(grf['Time'], grf['RCOP_X']*100, 'b', linewidth=1.0, label='ap')
    ax3.margins(y=0.1)
    ax3.set_xlim([0, 60])
    ax3.set_xlabel('')
    ax3.set_xticklabels('')
    ax3.set_ylabel('RCOP [cm]')
    ax3.locator_params(axis='y', nbins=3)
    ax3.yaxis.set_label_coords(-.1, 0.5)
    ax3.legend(fontsize=14, loc='lower left', framealpha=.5)
    ax3.text(0.01, 0.8, 'D', transform=ax3.transAxes, fontsize=16)
    
    ax4 = plt.subplot(gs1[1,1])
    ax4.plot(grf['Time'], grf['RCOP_Z']*100, 'b', linewidth=1.0, label='ml')
    ax4.margins(y=0.1)
    ax4.set_xlim([0, 60])
    ax4.set_xlabel('')
    ax4.set_xticklabels('')
    ax4.locator_params(axis='y', nbins=3)
    ax4.legend(fontsize=14, loc='lower left', framealpha=.5)
    ax4.text(0.01, 0.8, 'E', transform=ax4.transAxes, fontsize=18)
    
    ax5 = plt.subplot(gs1[2,0])
    ax5.plot(grf['Time'], grf['COPNET_X']*100, 'k', linewidth=1.0, label='ap')
    ax5.margins(y=0.1)
    ax5.set_xlim([0, 60])
    ax5.set_xlabel('Time [s]')
    ax5.set_ylabel('COPNET [cm]')
    ax5.locator_params(axis='y', nbins=3)
    ax5.yaxis.set_label_coords(-.1, 0.5)
    ax5.legend(fontsize=14, loc='lower left', framealpha=.5)
    ax5.text(0.01, 0.8, 'F', transform=ax5.transAxes, fontsize=18)
    
    ax6 = plt.subplot(gs1[2,1])
    ax6.plot(grf['Time'], grf['COPNET_Z']*100, 'k', linewidth=1.0, label='ml')
    ax6.margins(y=0.1)
    ax6.set_xlim([0, 60])
    ax6.set_xlabel('Time [s]')
    ax6.locator_params(axis='y', nbins=4)
    ax6.legend(fontsize=14, loc='lower left', framealpha=.5)
    ax6.text(0.01, 0.8, 'G', transform=ax6.transAxes, fontsize=18)
    #plt.suptitle('Center of pressure (COP) displacement during quiet standing', fontsize=14, y=1)
    plt.show()

# %% [code]
cop_plot(grf)

# %% [markdown]
Let's plot the horizontal displacement of the center of gravity (COG) measured by the motion capture system for the COP data shown above:

# %% [code]
def copcog_plot(grf, mkr):
    fig, ax = plt.subplots(2, 1, figsize=(12, 5), sharex=True)
    ax[0].plot(grf['Time'], (grf['RCOP_X']-grf['RCOP_X'].mean())*100, 'b', label='COP')
    ax[0].plot(mkr['Time'], (mkr['COG_X']-mkr['COG_X'].mean())*100, 'r', label='COG')
    ax[0].set_xlim([0, 60])
    ax[0].yaxis.set_label_coords(-.05, 0.5)
    ax[0].locator_params(axis='y', nbins=6)
    ax[0].legend(fontsize=12, loc='upper center', framealpha=.5)
    ax[0].set_ylabel('ap direction [cm]')
    ax[0].text(0.005, 0.85, 'A', transform=ax[0].transAxes, fontsize=16)
    
    ax[1].plot(grf['Time'], (grf['RCOP_Z']-grf['RCOP_Z'].mean())*100, 'b', label='COP')
    ax[1].plot(mkr['Time'], (mkr['COG_Z']-mkr['COG_Z'].mean())*100, 'r', label='COG')
    ax[1].set_xlim([0, 60])
    ax[1].yaxis.set_label_coords(-.05, 0.5)
    ax[1].locator_params(axis='y', nbins=6)
    ax[1].legend(fontsize=12, loc='upper center', framealpha=.5)
    ax[1].set_xlabel('Time [s]')
    ax[1].set_ylabel('ml direction [cm]')
    ax[1].text(0.005, 0.85, 'B', transform=ax[1].transAxes, fontsize=16)
    #plt.suptitle('COP and COG displacements during quiet standing', fontsize=14, y=1)

    plt.show()

# %% [code]
copcog_plot(grf, mkr)

# %% [markdown]
## COP measurements

Let's load all files from the stabilography evaluation and calculate some variables to quantify the stabilography data. The notexbook http://nbviewer.jupyter.org/github/demotu/BMC/blob/master/notebooks/Stabilography.ipynb describes some of the most typical measurements employed to quantify postural sway using the COP data.  
Let's calculate here the variables COP area COP mean velocity (resultant), and COP frequency (resultant).

These values are already available at the `PDSinfoCOP.txt` file in the data set.  
We can skip the next cell and load this file instead.

# %% [code]
# import the python functions to calculate the COP variables
from psd import psd
from hyperellipsoid import hyperellipsoid

def COPmfreq(COP, freq):
    N = COP.shape[0]
    fp_ap, mf_ap, fmax_ap, Ptot_ap, F, P_ap = psd(COP[:, 0], fs=freq, window='hanning', nperseg=N/2,
                                                  noverlap=N/4, nfft=N/2, detrend='constant', show=False)
    fp_ml, mf_ml, fmax_ml, Ptot_ml, F, P_ml = psd(COP[:, 1], fs=freq, window='hanning', nperseg=N/2,
                                                  noverlap=N/4, nfft=N/2, detrend='constant', show=False)
    mf_res = (mf_ap*np.sum(P_ap) + mf_ml*np.sum(P_ml))/(np.sum(P_ap)+np.sum(P_ml))
    #print(mf_ap, mf_ml, mf_res)
    return mf_res

from scipy.signal import detrend

fp = FloatProgress(min=0, max=len(PDSinfo.Trial)-1)
display(fp)
freq = 100
PDSinfoCOP = PDSinfo.copy(deep=True)
for i, fname in enumerate(PDSinfoCOP.Trial):
    filename = os.path.join(path2, fname + 'grf' + '.txt')
    fp.description = '(%s/%s)' %(i+1, len(PDSinfoCOP.Trial))
    fp.value = i
    grf = pd.read_csv(filename, delimiter='\t', header=0, engine='c')  
    COP = grf[['COPNET_X', 'COPNET_Z']].values*100
    area, axes, angles, center, R = hyperellipsoid(COP, show=False)
    velo = np.sum(np.abs(np.sqrt(np.sum(np.diff(COP, axis=0)**2, axis=1))), axis=0)/(COP.shape[0]/freq)   
    mfreq = COPmfreq(COP, freq)
    PDSinfoCOP.loc[i, 'COParea'] = area
    PDSinfoCOP.loc[i, 'COPvelo'] = velo
    PDSinfoCOP.loc[i, 'COPmfreq'] = mfreq
    
PDSinfoCOP.to_csv(os.path.join(path2, 'PDSinfoCOP.txt'), sep='\t', encoding='utf-8', index=False)
#PDSinfoCOP.to_excel(os.path.join(path2, 'PDSinfoCOP.xlsx'), index=False)
print('Data from %d files were processed.' %len(PDSinfoCOP.Trial))

# %% [markdown]
Let's load `PDSinfoCOP.txt` file from the data set with the values of the variables COP area COP mean velocity (resultant), and COP frequency (resultant):

# %% [code]
fname = os.path.join(path2, 'PDSinfoCOP.txt')
PDSinfoCOP = pd.read_csv(fname, sep='\t', header=0, index_col=None, engine='c',
                         encoding='utf-8')
print(fname, PDSinfoCOP.shape)

# %% [code]
display(PDSinfoCOP[['Trial', 'Subject', 'Vision', 'Surface', 'COParea', 'COPvelo', 'COPmfreq']].head(15))

# %% [code]
PDSinfoCOP = PDSinfoCOP.groupby(['Subject', 'Vision', 'Surface', 'AgeGroup'], as_index=False).median()
display(PDSinfoCOP[['Subject', 'Vision', 'Surface', 'COParea', 'COPvelo', 'COPmfreq']].head(12))
print('%s subjects.' %len(pd.unique(PDSinfo.Subject)))

# %% [markdown]
Let's plot the variables COP area, COP velocity and COP mean frequency for each subject by age group at the different conditions:

# %% [code]
fig, ax = plt.subplots(3, 2, figsize=(12, 8))

sns.stripplot(x='Vision', y='COParea', hue='AgeGroup', order=['Open', 'Closed'],
              data=PDSinfoCOP[PDSinfoCOP.Surface=='Rigid'],
              jitter=.35, split=True, size=4, ax=ax[0,0], s=6)
ax[0,0].set_xlabel('')
ax[0,0].set_xticklabels('')
ax[0,0].set_ylabel('COP area (cm$^2$)')
ax[0,0].yaxis.set_label_coords(-.1, .5)
ax[0,0].legend('')
ax[0,0].set_title('Surface = Rigid', fontsize=16)
sns.stripplot(x='Vision', y='COParea', hue='AgeGroup', order=['Open', 'Closed'],
              data=PDSinfoCOP[PDSinfoCOP.Surface=='Foam'],
              jitter=.35, split=True, size=4, ax=ax[0,1], s=6)
ax[0,1].set_xlabel('')
ax[0,1].set_xticklabels('')
ax[0,1].set_ylabel('')
ax[0,1].legend(title='AgeGroup', loc='upper left')
ax[0,1].set_title('Surface = Foam', fontsize=16)

sns.stripplot(x='Vision', y='COPvelo', hue='AgeGroup', order=['Open', 'Closed'],
              data=PDSinfoCOP[PDSinfoCOP.Surface=='Rigid'],
              jitter=.35, split=True, size=4, ax=ax[1,0], s=6)
ax[1,0].set_xlabel('')
ax[1,0].set_xticklabels('')
ax[1,0].set_ylabel('COP velocity (cm/s)')
ax[1,0].yaxis.set_label_coords(-.1, .5)
ax[1,0].legend('')
sns.stripplot(x='Vision', y='COPvelo', hue='AgeGroup', order=['Open', 'Closed'],
              data=PDSinfoCOP[PDSinfoCOP.Surface=='Foam'],
              jitter=.35, split=True, size=4, ax=ax[1,1], s=6)
ax[1,1].set_xlabel('')
ax[1,1].set_xticklabels('')
ax[1,1].set_ylabel('')
ax[1,1].legend('')

sns.stripplot(x='Vision', y='COPmfreq', hue='AgeGroup', order=['Open', 'Closed'],
              data=PDSinfoCOP[PDSinfoCOP.Surface=='Rigid'],
              jitter=.35, split=True, size=4, ax=ax[2,0], s=6)
ax[2,0].set_ylabel('COP mean freq. (Hz)')
ax[2,0].yaxis.set_label_coords(-.1, .5)
ax[2,0].legend('')

sns.stripplot(x='Vision', y='COPmfreq', hue='AgeGroup', order=['Open', 'Closed'],
              data=PDSinfoCOP[PDSinfoCOP.Surface=='Foam'],
              jitter=.35, split=True, size=4, ax=ax[2,1], s=6)
ax[2,1].set_ylabel('')
ax[2,1].legend('')

plt.tight_layout()
plt.show()

# %% [markdown]
The mean and standard deviation values for the variables COP area, COP velocity and COP mean frequency are:

# %% [code]
pd.set_option('precision', 2)
PDSinfoCOP.groupby(['AgeGroup', 'Vision', 'Surface'])['COParea', 'COPvelo', 'COPmfreq'].agg([np.mean, np.std])

# %% [markdown]
And the corresponding plots for the mean and standard deviation values for the variables COP area, COP velocity and COP mean frequency are:

# %% [code]
fig, ax = plt.subplots(3, 2, figsize=(12, 8))

sns.pointplot(x='Vision', y='COParea', hue='AgeGroup', order=['Open', 'Closed'],
               data=PDSinfoCOP[PDSinfoCOP.Surface=='Rigid'], estimator=np.mean, ci=95, kind='point',
               split=True, dodge=True, size=4, ax=ax[0,0], s=5)
ax[0,0].set_xlabel('')
ax[0,0].set_xticklabels('')
ax[0,0].set_ylabel('COPNET area (cm$^2$)')
ax[0,0].yaxis.set_label_coords(-.1, .5)
ax[0,0].legend(title='AgeGroup', loc='upper center')
ax[0,0].set_title('Surface = Rigid', fontsize=16)
ax[0,0].text(0.01, 0.87, 'A', transform=ax[0,0].transAxes, fontsize=16)

sns.pointplot(x='Vision', y='COParea', hue='AgeGroup', order=['Open', 'Closed'],
               data=PDSinfoCOP[PDSinfoCOP.Surface=='Foam'],
               split=True, dodge=True, size=4, ax=ax[0,1], s=5)
ax[0,1].set_xlabel('')
ax[0,1].set_xticklabels('')
ax[0,1].set_ylabel('')
ax[0,1].legend('')
ax[0,1].set_title('Surface = Foam', fontsize=16)
ax[0,1].text(0.01, 0.87, 'B', transform=ax[0,1].transAxes, fontsize=16)

sns.pointplot(x='Vision', y='COPvelo', hue='AgeGroup', order=['Open', 'Closed'],
              data=PDSinfoCOP[PDSinfoCOP.Surface=='Rigid'],
              split=True, dodge=True, size=4, ax=ax[1,0], s=5)
ax[1,0].set_xlabel('')
ax[1,0].set_xticklabels('')
ax[1,0].set_ylabel('COPNET velocity (cm/s)')
ax[1,0].yaxis.set_label_coords(-.1, .5)
ax[1,0].legend('')
ax[1,0].text(0.01, 0.87, 'C', transform=ax[1,0].transAxes, fontsize=16)

sns.pointplot(x='Vision', y='COPvelo', hue='AgeGroup', order=['Open', 'Closed'],
              data=PDSinfoCOP[PDSinfoCOP.Surface=='Foam'],
              split=True, dodge=True, size=4, ax=ax[1,1], s=5)
ax[1,1].set_xlabel('')
ax[1,1].set_xticklabels('')
ax[1,1].set_ylabel('')
ax[1,1].legend('')
ax[1,1].text(0.01, 0.87, 'D', transform=ax[1,1].transAxes, fontsize=16)

sns.pointplot(x='Vision', y='COPmfreq', hue='AgeGroup', order=['Open', 'Closed'],
              data=PDSinfoCOP[PDSinfoCOP.Surface=='Rigid'],
              split=True, dodge=True, size=4, ax=ax[2,0], s=5)
ax[2,0].set_ylabel('COPNET mean freq. (Hz)')
ax[2,0].yaxis.set_label_coords(-.1, .5)
ax[2,0].legend('')
ax[2,0].text(0.01, 0.87, 'E', transform=ax[2,0].transAxes, fontsize=16)

sns.pointplot(x='Vision', y='COPmfreq', hue='AgeGroup', order=['Open', 'Closed'],
              data=PDSinfoCOP[PDSinfoCOP.Surface=='Foam'],
              split=True, dodge=True, size=4, ax=ax[2,1], s=5)
ax[2,1].set_ylabel('')
ax[2,1].legend('')
ax[2,1].text(0.01, 0.87, 'F', transform=ax[2,1].transAxes, fontsize=16)

plt.tight_layout(pad=0.1, w_pad=0.7, h_pad=0.1)
plt.show()

# %% [markdown]
## Kinematics

Let's load and visualize the kinematic data for one trial:

# %% [code]
sns.set_style("whitegrid")

fname_mkr = os.path.join(path2, PDSinfo.Trial[150] + 'mkr' + '.txt') 
mkr = pd.read_csv(fname_mkr, delimiter='\t', header=0, engine='c')
mkrm = mkr.iloc[:, 1::].mean().values
seg = [[0,1],[1,3],[3,2],[2,0],                                          # head
       [4,5],                                                            # shoulder
       [6,7],[7,8],[8,9],[9,10],[10,11],                                 # spine
       [12,13],                                                          # front trunk
       [14,15],[14,16],[15,17],[16,17],[14,19],[16,19],[15,18],[17,18],  # pelvis
       [20,22],[22,23],[23,20],                                          # right tigh   
       [26,28],[26,30],[30,31],[31,26],                                  # right leg
       [21,24],[24,25],[25,21],                                          # left tigh   
       [27,29],[27,32],[32,33],[33,27],                                  # left leg
       [34,36],[36,37],[37,38],[38,34],                                  # right foot
       [35,39],[39,40],[40,41],[41,35]]                                  # left foot

from mpl_toolkits.mplot3d import Axes3D
%matplotlib inline
fig = plt.figure(figsize=(8, 10))
ax = fig.add_subplot(111, projection='3d',  facecolor='white')
ax.view_init(15, 20)

for s in seg:
    ax.plot(mkrm[[s[0]*3,s[1]*3]], mkrm[[s[0]*3+2,s[1]*3+2]], mkrm[[s[0]*3+1,s[1]*3+1]],
           linewidth=2, c='b')

ax.scatter(mkrm[0:-3:3], mkrm[2:-1:3], mkrm[1:-2:3], c='r', s=30, depthshade=False)
ax.scatter(mkrm[-3], mkrm[-1], mkrm[-2], c='g', s=60, depthshade=False)

ax.set_xlim3d([np.nanmin(mkrm[0::3])-.4, np.nanmax(mkrm[0::3])+.4])
ax.set_ylim3d([np.nanmin(mkrm[2::3])-.4, np.nanmax(mkrm[2::3])+.4])
ax.set_zlim3d([np.nanmin(mkrm[1::3]), np.nanmax(mkrm[1::3])])
ax.set_xlabel('\n' + 'X [m]', linespacing=2)
ax.set_ylabel('\n' + 'Z [m]', linespacing=2)
ax.set_zlabel('\n' + 'Y [m]', linespacing=2)
ax.invert_yaxis()

plt.show()

# %% [markdown]
## Joint angular displacement at sagital plane

Lert's plot the joint angles of a subject during one trial:

# %% [code]
sns.set_style("darkgrid")

angz_l = ['LHe_Th_Angle_Z', 'RHe_Th_Angle_Z',
          'LTh_Pel_Angle_Z', 'RTh_Pel_Angle_Z',
          'LHip_Angle_Z', 'RHip_Angle_Z',
          'LKnee_Angle_Z', 'RKnee_Angle_Z',
          'LAnkle_Angle_Z', 'RAnkle_Angle_Z']
label = ['L Trunk/Head', 'R Trunk/Head', 'L Pelvis/Trunk', 'R Pelvis/Trunk', 
         'L Hip', 'R Hip', 'L Knee', 'R Knee', 'L Ankle', 'R Ankle']

def angz_plot(angles, angz_l):
    fig, ax = plt.subplots(5, 2, figsize=(12, 7), sharex=True)
    axs = ax.flatten()
    color = ['r', 'b']
    letters = 'ABCDEFGHIJ'
    for i, ax in enumerate(axs):
        ax.plot(angles['Time'], angles[[angz_l[i]]], color[i%2], label=label[int(i)])
        ax.locator_params(axis='y', nbins=4)
        ax.set_xlim([0, 60])
        ax.text(0.01, 0.82, letters[i], transform=ax.transAxes, fontsize=18)
        ax.legend(fontsize=14, loc='best', framealpha=.5)
        if i > 7:
            ax.set_xlabel('Time [s]')
        if not i%2:
            ax.set_ylabel('Angle [$^o$]')
            ax.yaxis.set_label_coords(-.1, .5)
    
    #plt.suptitle('Joint angular displacement at sagital plane', fontsize=16, y=1)
    plt.tight_layout()
    plt.show()

# %% [code]
fname_ang = os.path.join(path2, PDSinfo.Trial[150] + 'ang' + '.txt') 
angles = pd.read_csv(fname_ang, delimiter='\t', header=0, engine='c')
print(fname_ang, angles.shape)
angz_plot(angles, angz_l)

# %% [markdown]
We can calculate the range of joint displacement for all subjects to characterize the patterns of joint motion for the different standing conditions. Let's use the standard deviation as measure of the amount of joint displacement instead of maximum minus minimum angles because the former is a more robust measurement.

These values are already available at the PDSinfoANG.txt file in the data set.
We can skip the next cell and load this file instead.

# %% [code]
fp = FloatProgress(min=0, max=len(PDSinfo.Trial)-1)
display(fp)
PDSinfoANG = PDSinfo.copy(deep=True)
for i, fname in enumerate(PDSinfo.Trial):
    filename = os.path.join(path2, fname + 'ang' + '.txt')
    fp.description = '(%s/%s)' %(i+1, len(PDSinfoANG.Trial))
    fp.value = i
    angs = pd.read_csv(filename, delimiter='\t', header=0, engine='c')  
    ang2 = angs[angz_l].std().values.reshape(5, 2).mean(axis=1)
    PDSinfoANG.loc[i, 'He_Th_Angle_Z'] = ang2[0]
    PDSinfoANG.loc[i, 'Th_Pel_Angle_Z'] = ang2[1]
    PDSinfoANG.loc[i, 'Hip_Angle_Z'] = ang2[2]
    PDSinfoANG.loc[i, 'Knee_Angle_Z'] = ang2[3]
    PDSinfoANG.loc[i, 'Ankle_Angle_Z'] = ang2[4]
    
PDSinfoANG.to_csv(os.path.join(path2, 'PDSinfoANG.txt'), sep='\t', encoding='utf-8', index=False)
#print('Data from %d files were processed.' %len(PDSinfoANG.Trial))

# %% [code]
fname = os.path.join(path2, 'PDSinfoANG.txt')
PDSinfoANG = pd.read_csv(fname, sep='\t', header=0, index_col=None, engine='c', encoding='utf-8')
PDSinfoANG = PDSinfoANG.groupby(['Subject', 'Vision', 'Surface', 'AgeGroup'], as_index=False).median()
print(fname, PDSinfoANG.shape)

# %% [code]
fig, ax = plt.subplots(5, 2, figsize=(12, 8))

sns.stripplot(x='Vision', y='He_Th_Angle_Z', hue='AgeGroup', order=['Open', 'Closed'],
              data=PDSinfoANG[PDSinfoANG.Surface=='Rigid'],
              jitter=.35, split=True, size=4, ax=ax[0,0], s=5)
ax[0,0].set_xlabel('')
ax[0,0].set_xticklabels('')
ax[0,0].set_ylabel('Trunk/Head')
ax[0,0].yaxis.set_label_coords(-.1, .5)
ax[0,0].legend('')
ax[0,0].set_title('Surface = Rigid', fontsize=16)
ax[0,0].locator_params(axis='y', nbins=4)
ax[0,0].text(0.01, 0.85, 'A', transform=ax[0,0].transAxes, fontsize=16)

sns.stripplot(x='Vision', y='He_Th_Angle_Z', hue='AgeGroup', order=['Open', 'Closed'],
              data=PDSinfoANG[PDSinfoANG.Surface=='Foam'],
              jitter=.35, split=True, size=4, ax=ax[0,1], s=5)
ax[0,1].set_xlabel('')
ax[0,1].set_xticklabels('')
ax[0,1].set_ylabel('')
ax[0,1].legend(title='AgeGroup', loc='best')
ax[0,1].set_title('Surface = Foam', fontsize=16)
ax[0,1].locator_params(axis='y', nbins=4)
ax[0,1].text(0.01, 0.85, 'B', transform=ax[0,1].transAxes, fontsize=16)

sns.stripplot(x='Vision', y='Th_Pel_Angle_Z', hue='AgeGroup', order=['Open', 'Closed'],
              data=PDSinfoANG[PDSinfoANG.Surface=='Rigid'],
              jitter=.35, split=True, size=4, ax=ax[1,0], s=5)
ax[1,0].set_xlabel('')
ax[1,0].set_xticklabels('')
ax[1,0].set_ylabel('Pelvis/Trunk')
ax[1,0].yaxis.set_label_coords(-.1, .5)
ax[1,0].legend('')
ax[1,0].locator_params(axis='y', nbins=4)
ax[1,0].text(0.01, 0.85, 'C', transform=ax[1,0].transAxes, fontsize=16)

sns.stripplot(x='Vision', y='Th_Pel_Angle_Z', hue='AgeGroup', order=['Open', 'Closed'],
              data=PDSinfoANG[PDSinfoANG.Surface=='Foam'],
              jitter=.35, split=True, size=4, ax=ax[1,1], s=5)
ax[1,1].set_xlabel('')
ax[1,1].set_xticklabels('')
ax[1,1].set_ylabel('')
ax[1,1].legend('')
ax[1,1].locator_params(axis='y', nbins=4)
ax[1,1].text(0.01, 0.85, 'D', transform=ax[1,1].transAxes, fontsize=16)

sns.stripplot(x='Vision', y='Hip_Angle_Z', hue='AgeGroup', order=['Open', 'Closed'],
              data=PDSinfoANG[PDSinfoANG.Surface=='Rigid'],
              jitter=.35, split=True, size=4, ax=ax[2,0], s=5)
ax[2,0].set_xlabel('')
ax[2,0].set_xticklabels('')
ax[2,0].set_ylabel('Hip')
ax[2,0].yaxis.set_label_coords(-.1, .5)
ax[2,0].legend('')
ax[2,0].locator_params(axis='y', nbins=4)
ax[2,0].text(0.01, 0.85, 'E', transform=ax[2,0].transAxes, fontsize=16)

sns.stripplot(x='Vision', y='Hip_Angle_Z', hue='AgeGroup', order=['Open', 'Closed'],
              data=PDSinfoANG[PDSinfoANG.Surface=='Foam'],
              jitter=.35, split=True, size=4, ax=ax[2,1], s=5)
ax[2,1].set_xlabel('')
ax[2,1].set_xticklabels('')
ax[2,1].set_ylabel('')
ax[2,1].legend('')
ax[2,1].locator_params(axis='y', nbins=4)
ax[2,1].text(0.01, 0.85, 'F', transform=ax[2,1].transAxes, fontsize=16)

sns.stripplot(x='Vision', y='Knee_Angle_Z', hue='AgeGroup', order=['Open', 'Closed'],
              data=PDSinfoANG[PDSinfoANG.Surface=='Rigid'],
              jitter=.35, split=True, size=4, ax=ax[3,0], s=5)
ax[3,0].set_xlabel('')
ax[3,0].set_xticklabels('')
ax[3,0].set_ylabel('Knee')
ax[3,0].yaxis.set_label_coords(-.1, .5)
ax[3,0].legend('')
ax[3,0].locator_params(axis='y', nbins=4)
ax[3,0].text(0.01, 0.85, 'G', transform=ax[3,0].transAxes, fontsize=16)

sns.stripplot(x='Vision', y='Knee_Angle_Z', hue='AgeGroup', order=['Open', 'Closed'],
              data=PDSinfoANG[PDSinfoANG.Surface=='Foam'],
              jitter=.35, split=True, size=4, ax=ax[3,1], s=5)
ax[3,1].set_xlabel('')
ax[3,1].set_xticklabels('')
ax[3,1].set_ylabel('')
ax[3,1].legend('')
ax[3,1].locator_params(axis='y', nbins=4)
ax[3,1].text(0.01, 0.85, 'H', transform=ax[3,1].transAxes, fontsize=16)

sns.stripplot(x='Vision', y='Ankle_Angle_Z', hue='AgeGroup', order=['Open', 'Closed'],
              data=PDSinfoANG[PDSinfoANG.Surface=='Rigid'],
              jitter=.35, split=True, size=4, ax=ax[4,0], s=5)
ax[4,0].set_ylabel('Ankle')
ax[4,0].yaxis.set_label_coords(-.1, .5)
ax[4,0].legend('')
ax[4,0].locator_params(axis='y', nbins=4)
ax[4,0].text(0.01, 0.85, 'I', transform=ax[4,0].transAxes, fontsize=16)

sns.stripplot(x='Vision', y='Ankle_Angle_Z', hue='AgeGroup', order=['Open', 'Closed'],
              data=PDSinfoANG[PDSinfoANG.Surface=='Foam'],
              jitter=.35, split=True, size=4, ax=ax[4,1], s=5)
ax[4,1].set_ylabel('')
ax[4,1].legend('')
ax[4,1].locator_params(axis='y', nbins=4)
ax[4,1].text(0.01, 0.85, 'J', transform=ax[4,1].transAxes, fontsize=16)

plt.tight_layout()
plt.show()

# %% [code]
cats = PDSinfoANG[['AgeGroup', 'Surface', 'Vision']]
n = cats.shape[0]
cats = pd.concat([cats, cats, cats, cats, cats], ignore_index=True)
joints = np.asarray([['Trunk/Head']*n, ['Pelvis/Trunk']*n, ['Hip']*n,
                     ['Knee']*n, ['Ankle']*n]).reshape(cats.shape[0])
angs = PDSinfoANG[['He_Th_Angle_Z', 'Th_Pel_Angle_Z','Hip_Angle_Z', 'Knee_Angle_Z',
                   'Ankle_Angle_Z']].values.reshape(joints.shape[0], order='F')
data = cats.assign(Joint=joints)
data = data.assign(Angle=angs)

# %% [code]
g = sns.factorplot(x='Joint', y='Angle', col='Surface', row='Vision', hue='AgeGroup', data=data,
                   size=3, aspect=2, kind='bar', row_order=['Open', 'Closed'], col_order=['Rigid', 'Foam'])
g.despine(left=True)
g.set_ylabels('Angle [$^o$]')
g.axes[0,0].text(0.01, 0.9, 'A', transform=g.axes[0,0].transAxes, fontsize=16)
g.axes[0,1].text(0.01, 0.9, 'B', transform=g.axes[0,1].transAxes, fontsize=16)
g.axes[1,0].text(0.01, 0.9, 'C', transform=g.axes[1,0].transAxes, fontsize=16)
g.axes[1,1].text(0.01, 0.9, 'D', transform=g.axes[1,1].transAxes, fontsize=16)
#plt.suptitle('Joint angular displacement at sagital plane', fontsize=16, y=1.05)
plt.show()
